# Supplementary material for: SOX2 Is an Oncogene Activated by Recurrent 3q26.3 Amplifications in Human Lung Squamous Cell Carcinomas
Source: PLoS One. 2010 Jan 29;5(1):e8960. doi: 10.1371/journal.pone.0008960 (PMC2813300; doi:10.1371/journal.pone.0008960)
Supplement: Table S4 — Union of the SOX2-squamous and the lung SCC signatures. Union of the SOX2-squamous and either of the lung SCC signatures (142 genes in total). Expression ratios (log2 values) are indicated. (0.04 MB XLS) [file pone.0008960.s010.xls]

## Sheet: Feuil1
Gene Symbol	Log2 ratio BEAS-2B SOX2 / Control	Log2 ratio lung SCC / Normal (Garber et al. dataset)	Log2 ratio BEAS-2B SOX2 / Control (Bhattacharjee et al. dataset)
ABLIM3	-1.48929		-1.16165
ACSL1	-0.630593		-0.749038
AKR1C3	1.12552		1.32193
ANPEP	-1.18792		-0.588574
AOX1	-0.680908		-0.680382
AQP1	-1.06986	-3.71726	-2.32193
ASNS	0.688247	2.36373	0.879706
ATP11B	0.587754		0.757023
BIRC3	-1.2528	-1.18543
BMP5	-0.865959	-1.35726	-0.325539
BST2	-2.89646		-0.440263
C1S	-0.762671		-0.456009
C2orf27	0.641222		0.400538
C5orf13	0.696406		0.815575
CASP1	-0.919773		-0.349235
CASP4	-0.692144		-0.675765
CBX5	0.846065		0.286881
CBX6 /// NPTXR	0.663127		0.31034
CCDC69	-1.34033		-0.673463
CCL5	-0.655084		-0.575615
CD55	-0.598711		-1.98279
CEL	0.626972		1.08066
CFI	-0.886667		-0.788365
CLDN1	-0.693135	-1.27898
CLU	-1.12194		-1.38082
COL13A1	-0.780916		-0.535332
COL1A1	1.17562		1.28688
COL3A1	1.32539	1.71295	1.71809
COL6A1	0.759769	1.21915
CPE	-1.02637		-0.432455
CTSO	-0.822871	-1.51018	-0.614845
CTSS	-0.722025	-2.70583
CXCL2	-2.28917		-1.82113
CXCL3	-2.09041		-0.698998
CXCL5	-0.76589		-0.463947
DHCR7	0.67717		0.454176
DPP4	-1.0508	-2.18122	-0.347399
ENPP2	-0.733361	-1.2797	-0.892982
ENTPD6	0.717313		0.367371
EVI2B	-0.625375	-2.18608	-0.865122
F2RL1	0.591225		0.286881
F3	-0.893148		-0.643856
FBN2	0.614001	2.50323
FEZ1	-1.19225		-0.592919
FGF18	-0.692685		-0.355682
FGFBP1	0.879248		1.43296
FHL1	-1.02104	-2.60249	-2.78588
FUCA1	-0.766654	-2.14825	-0.345564
FYN	-0.619701		-0.628906
G0S2	-1.4986		-1.1488
GABBR1 /// UBD	1.29292		0.807355
GALNT1	0.884636		0.757023
GAS1	-0.991716		-0.272297
GATA3	0.690438	1.48551
GATA6	-0.658121	-2.14697
GBP2	-0.928865	-1.3994
GCA	-0.758009	-1.6611
GNA13	0.602026		0.321928
GPD2	0.724395		0.641546
GSTM4	0.708401	1.18405
HES1	1.57091		0.678072
HIST1H2BC /// HIST1H2BE /// HIST1H2BF /// HIST1H2BG /// HIST1H2BI	0.694201		0.41684
HLA-DPA1	-0.664405	-2.90114	-1.21759
HMGCS1	0.68867		0.31034
HOOK2	0.707544	1.61908
HOXB7	0.808691	2.06951	0.286881
HOXC4 /// HOXC6	0.703844		0.695994
ICAM1	-0.805072		-1.74662
ICAM5	-0.683105		-0.352916
IFIT3	-0.868176		-0.37146
IFITM2	-0.586698	-1.6244	-0.836501
IGFBP5	0.824094		0.688852
IL15RA	-0.625475		-0.302226
IL1B	-0.659946	-1.28797	-0.296013
IL6	-0.888358	-2.64643	-2
ISG20	-1.14272	-1.36071
ITGB1	0.621877	1.8736
ITGB8	1.17485	1.33879
JAG1	1.5648	1.0974	0.794936
KHSRP	0.721332	1.05817	0.378512
KLF4	-0.818498	-2.71972	-0.401635
KLRC1 /// KLRC2	-1.24186		-0.395929
KRT17	0.807558	3.11281	1.68257
LAMA3	-0.620932	-1.4198
LOC100133946 /// MTCP1	0.867277		0.367371
LOC442497 /// SLC3A2	0.674515		0.321928
LRRC15	0.706298		0.545968
LRRFIP1	-0.622012		-0.490051
MAN1A1	-0.625375	-1.6412
MAN1A2	0.705404	1.06219
MGLL	-0.758303		-1.17788
MITF	-0.642655	-1.35268	-0.56918
MRPL30	0.672691	1.49015
MTMR1	0.884173		0.713696
MX1	-2.43913	-1.20812
MYCL1	0.662896		0.378512
MYO5B	-0.716861	-1.70509
NCAM1	-0.984678		-0.270556
NEDD4L	-0.735043		-0.84944
NR3C2	-1.15069		-0.456009
NRG1	1.0831	1.35829
OAS2	-1.56461	-1.25332
PION	-0.794237		-0.724993
PLCL2	-0.686537		-0.288065
PPAP2B	-0.784183	-1.11854	-0.761213
PROS1	-0.682028	-1.83078	-1.02621
PTGIS	-0.818578	-1.62292	-0.891643
PTHLH	1.11493	1.92757	1.47508
PTPLB	0.741415		0.378512
PTX3	-1.39285		-0.650635
RARA	-1.05709	-2.6335	-0.595097
RARRES3	-0.794541	-1.98538	-0.84944
RBL1	0.618924	1.26378
RIT1	0.7788		0.584963
ROR1	-0.680037		-0.450084
RTKN	0.889673	1.22794
SC5DL	0.927383		0.400538
SCARF1	-0.601287		-0.320126
SDPR	-0.945725	-4.28937
SERPINA1	-0.975448	-2.04733	-1.8365
SERPINB5	1.87965		2.52607
SFRS18	-0.659135		-0.42082
SLC2A3	-0.99719		-0.798366
SLC7A5	0.58826	3.08675	1.70929
SMARCD1	0.712707	1.03088	0.275007
SMARCD3	-0.620556	-1.08592	-0.675765
SNRPN /// SNURF	-0.64521		-0.706041
SQLE	0.616404		0.823749
SRGN	-0.636522		-1.11404
SULF1	0.931502		1.68257
TFAP2C	0.999998	2.10528	0.443607
TGFBR3	-0.6606		-1.34008
TNFAIP3	-0.609896	-1.91878	-0.537424
TNFSF10	-0.681448	-1.94538
TNFSF14	-0.610668		-0.45799
TXNIP	-0.724497		-1.06492
UPK1B	1.16183		1.03562
VCAN	0.615266		0.559084
WWC1	-0.797692		-0.564905
ZEB1	-0.67953		-0.440263
ZIC2	0.725996	2.09545
ZNF117	0.623979		0.31034
